# Supplementary material for: Co-founding ant queens prevent disease by performing prophylactic undertaking behaviour
Source: BMC Evol Biol. 2017 Oct 13;17:219. doi: 10.1186/s12862-017-1062-4 (PMC5639488; doi:10.1186/s12862-017-1062-4)
Supplement: Supplementary file 1 — Queen association dataset. Data arising from experiment 1, testing how pathogen exposure affects the co-founding decisions of Lasius niger ant queens. (XLS 60 kb) [file 12862_2017_1062_MOESM1_ESM.xls]

## Sheet: Sheet 1
Replicate	Subject	Treatment	Time	Associating
1	1	Control_Control	1	FALSE
1	1	Control_Control	12	FALSE
1	1	Control_Control	24	FALSE
1	1	Control_Control	48	FALSE
1	1	Control_Control	72	FALSE
2	2	Control_Control	1	TRUE
2	2	Control_Control	12	TRUE
2	2	Control_Control	12	TRUE
2	2	Control_Control	24	TRUE
2	2	Control_Control	72	TRUE
3	3	Control_Control	1	TRUE
3	3	Control_Control	12	TRUE
3	3	Control_Control	12	TRUE
3	3	Control_Control	24	TRUE
3	3	Control_Control	72	TRUE
4	4	Control_Control	1	TRUE
4	4	Control_Control	12	TRUE
4	4	Control_Control	12	TRUE
4	4	Control_Control	24	TRUE
4	4	Control_Control	72	TRUE
5	5	Control_Control	1	FALSE
5	5	Control_Control	12	FALSE
5	5	Control_Control	12	FALSE
5	5	Control_Control	24	FALSE
5	5	Control_Control	72	FALSE
6	6	Control_Control	1	TRUE
6	6	Control_Control	12	TRUE
6	6	Control_Control	12	TRUE
6	6	Control_Control	24	TRUE
6	6	Control_Control	72	TRUE
7	7	Control_Control	1	FALSE
7	7	Control_Control	12	FALSE
7	7	Control_Control	12	TRUE
7	7	Control_Control	24	FALSE
7	7	Control_Control	72	FALSE
8	8	Control_Control	1	FALSE
8	8	Control_Control	12	FALSE
8	8	Control_Control	12	FALSE
8	8	Control_Control	24	FALSE
8	8	Control_Control	72	FALSE
9	9	Control_Control	1	TRUE
9	9	Control_Control	12	TRUE
9	9	Control_Control	12	TRUE
9	9	Control_Control	24	TRUE
9	9	Control_Control	72	TRUE
10	10	Control_Control	1	TRUE
10	10	Control_Control	12	FALSE
10	10	Control_Control	12	TRUE
10	10	Control_Control	24	TRUE
10	10	Control_Control	72	TRUE
11	11	Control_Control	1	FALSE
11	11	Control_Control	12	FALSE
11	11	Control_Control	12	FALSE
11	11	Control_Control	24	FALSE
11	11	Control_Control	72	FALSE
12	12	Control_Control	1	TRUE
12	12	Control_Control	12	TRUE
12	12	Control_Control	12	TRUE
12	12	Control_Control	24	TRUE
12	12	Control_Control	72	TRUE
13	13	Control_Control	1	FALSE
13	13	Control_Control	12	TRUE
13	13	Control_Control	12	TRUE
13	13	Control_Control	24	TRUE
13	13	Control_Control	72	TRUE
14	14	Control_Control	1	TRUE
14	14	Control_Control	12	FALSE
14	14	Control_Control	12	FALSE
14	14	Control_Control	24	FALSE
14	14	Control_Control	72	FALSE
15	15	Control_Control	1	TRUE
15	15	Control_Control	12	TRUE
15	15	Control_Control	12	TRUE
15	15	Control_Control	24	TRUE
15	15	Control_Control	72	TRUE
16	16	Control_Control	1	TRUE
16	16	Control_Control	12	TRUE
16	16	Control_Control	12	TRUE
16	16	Control_Control	24	TRUE
16	16	Control_Control	72	TRUE
17	17	Control_Control	1	TRUE
17	17	Control_Control	12	TRUE
17	17	Control_Control	12	TRUE
17	17	Control_Control	24	TRUE
17	17	Control_Control	72	TRUE
18	18	Control_Control	1	TRUE
18	18	Control_Control	12	TRUE
18	18	Control_Control	12	TRUE
18	18	Control_Control	24	TRUE
18	18	Control_Control	72	TRUE
19	19	Control_Control	1	FALSE
19	19	Control_Control	12	FALSE
19	19	Control_Control	12	FALSE
19	19	Control_Control	24	FALSE
19	19	Control_Control	72	FALSE
20	20	Control_Control	1	FALSE
20	20	Control_Control	12	TRUE
20	20	Control_Control	12	TRUE
20	20	Control_Control	24	TRUE
20	20	Control_Control	72	TRUE
1	21	Exposed_Exposed	1	TRUE
1	21	Exposed_Exposed	12	TRUE
1	21	Exposed_Exposed	12	TRUE
1	21	Exposed_Exposed	24	TRUE
1	21	Exposed_Exposed	72	TRUE
2	22	Exposed_Exposed	1	FALSE
2	22	Exposed_Exposed	12	TRUE
2	22	Exposed_Exposed	12	TRUE
2	22	Exposed_Exposed	24	TRUE
2	22	Exposed_Exposed	72	TRUE
3	23	Exposed_Exposed	1	FALSE
3	23	Exposed_Exposed	12	FALSE
3	23	Exposed_Exposed	12	FALSE
3	23	Exposed_Exposed	24	FALSE
3	23	Exposed_Exposed	72	FALSE
4	24	Exposed_Exposed	1	TRUE
4	24	Exposed_Exposed	12	TRUE
4	24	Exposed_Exposed	12	TRUE
4	24	Exposed_Exposed	24	TRUE
4	24	Exposed_Exposed	72	TRUE
5	25	Exposed_Exposed	1	FALSE
5	25	Exposed_Exposed	12	FALSE
5	25	Exposed_Exposed	12	FALSE
5	25	Exposed_Exposed	24	TRUE
5	25	Exposed_Exposed	72	TRUE
6	26	Exposed_Exposed	1	TRUE
6	26	Exposed_Exposed	12	TRUE
6	26	Exposed_Exposed	12	TRUE
6	26	Exposed_Exposed	24	TRUE
6	26	Exposed_Exposed	72	TRUE
7	27	Exposed_Exposed	1	TRUE
7	27	Exposed_Exposed	12	TRUE
7	27	Exposed_Exposed	12	TRUE
7	27	Exposed_Exposed	24	TRUE
7	27	Exposed_Exposed	72	TRUE
8	28	Exposed_Exposed	1	TRUE
8	28	Exposed_Exposed	12	TRUE
8	28	Exposed_Exposed	12	TRUE
8	28	Exposed_Exposed	24	TRUE
8	28	Exposed_Exposed	72	TRUE
9	29	Exposed_Exposed	1	FALSE
9	29	Exposed_Exposed	12	FALSE
9	29	Exposed_Exposed	12	FALSE
9	29	Exposed_Exposed	24	FALSE
9	29	Exposed_Exposed	72	FALSE
10	30	Exposed_Exposed	1	TRUE
10	30	Exposed_Exposed	12	TRUE
10	30	Exposed_Exposed	12	TRUE
10	30	Exposed_Exposed	24	FALSE
10	30	Exposed_Exposed	72	FALSE
11	31	Exposed_Exposed	1	FALSE
11	31	Exposed_Exposed	12	FALSE
11	31	Exposed_Exposed	12	FALSE
11	31	Exposed_Exposed	24	FALSE
11	31	Exposed_Exposed	72	FALSE
12	32	Exposed_Exposed	1	TRUE
12	32	Exposed_Exposed	12	TRUE
12	32	Exposed_Exposed	12	TRUE
12	32	Exposed_Exposed	24	TRUE
12	32	Exposed_Exposed	72	TRUE
13	33	Exposed_Exposed	1	TRUE
13	33	Exposed_Exposed	12	TRUE
13	33	Exposed_Exposed	12	TRUE
13	33	Exposed_Exposed	24	TRUE
13	33	Exposed_Exposed	72	TRUE
14	34	Exposed_Exposed	1	FALSE
14	34	Exposed_Exposed	12	FALSE
14	34	Exposed_Exposed	12	FALSE
14	34	Exposed_Exposed	24	FALSE
14	34	Exposed_Exposed	72	FALSE
15	35	Exposed_Exposed	1	TRUE
15	35	Exposed_Exposed	12	TRUE
15	35	Exposed_Exposed	12	TRUE
15	35	Exposed_Exposed	24	TRUE
15	35	Exposed_Exposed	72	TRUE
16	36	Exposed_Exposed	1	FALSE
16	36	Exposed_Exposed	12	FALSE
16	36	Exposed_Exposed	12	FALSE
16	36	Exposed_Exposed	24	FALSE
16	36	Exposed_Exposed	72	FALSE
17	37	Exposed_Exposed	1	TRUE
17	37	Exposed_Exposed	12	TRUE
17	37	Exposed_Exposed	12	TRUE
17	37	Exposed_Exposed	24	TRUE
17	37	Exposed_Exposed	72	TRUE
18	38	Exposed_Exposed	1	TRUE
18	38	Exposed_Exposed	12	TRUE
18	38	Exposed_Exposed	12	TRUE
18	38	Exposed_Exposed	24	TRUE
18	38	Exposed_Exposed	72	TRUE
19	39	Exposed_Exposed	1	TRUE
19	39	Exposed_Exposed	12	TRUE
19	39	Exposed_Exposed	12	TRUE
19	39	Exposed_Exposed	24	TRUE
19	39	Exposed_Exposed	72	TRUE
20	40	Exposed_Exposed	1	FALSE
20	40	Exposed_Exposed	12	TRUE
20	40	Exposed_Exposed	12	TRUE
20	40	Exposed_Exposed	24	TRUE
20	40	Exposed_Exposed	72	TRUE
1	41	Control_Exposed	1	TRUE
1	41	Control_Exposed	12	TRUE
1	41	Control_Exposed	12	TRUE
1	41	Control_Exposed	24	TRUE
1	41	Control_Exposed	72	TRUE
2	42	Control_Exposed	1	FALSE
2	42	Control_Exposed	12	FALSE
2	42	Control_Exposed	12	FALSE
2	42	Control_Exposed	24	FALSE
2	42	Control_Exposed	72	FALSE
3	43	Control_Exposed	1	TRUE
3	43	Control_Exposed	12	FALSE
3	43	Control_Exposed	12	TRUE
3	43	Control_Exposed	24	TRUE
3	43	Control_Exposed	72	TRUE
4	44	Control_Exposed	1	FALSE
4	44	Control_Exposed	12	TRUE
4	44	Control_Exposed	12	TRUE
4	44	Control_Exposed	24	TRUE
4	44	Control_Exposed	72	TRUE
5	45	Control_Exposed	1	FALSE
5	45	Control_Exposed	12	FALSE
5	45	Control_Exposed	12	FALSE
5	45	Control_Exposed	24	FALSE
5	45	Control_Exposed	72	FALSE
6	46	Control_Exposed	1	FALSE
6	46	Control_Exposed	12	FALSE
6	46	Control_Exposed	12	FALSE
6	46	Control_Exposed	24	FALSE
6	46	Control_Exposed	72	FALSE
7	47	Control_Exposed	1	TRUE
7	47	Control_Exposed	12	TRUE
7	47	Control_Exposed	12	TRUE
7	47	Control_Exposed	24	TRUE
7	47	Control_Exposed	72	TRUE
8	48	Control_Exposed	1	FALSE
8	48	Control_Exposed	12	TRUE
8	48	Control_Exposed	12	TRUE
8	48	Control_Exposed	24	TRUE
8	48	Control_Exposed	72	TRUE
9	49	Control_Exposed	1	FALSE
9	49	Control_Exposed	12	FALSE
9	49	Control_Exposed	12	FALSE
9	49	Control_Exposed	24	FALSE
9	49	Control_Exposed	72	FALSE
10	50	Control_Exposed	1	FALSE
10	50	Control_Exposed	12	TRUE
10	50	Control_Exposed	12	TRUE
10	50	Control_Exposed	24	TRUE
10	50	Control_Exposed	72	TRUE
11	51	Control_Exposed	1	TRUE
11	51	Control_Exposed	12	TRUE
11	51	Control_Exposed	12	TRUE
11	51	Control_Exposed	24	TRUE
11	51	Control_Exposed	72	TRUE
12	52	Control_Exposed	1	TRUE
12	52	Control_Exposed	12	TRUE
12	52	Control_Exposed	12	TRUE
12	52	Control_Exposed	24	TRUE
12	52	Control_Exposed	72	TRUE
13	53	Control_Exposed	1	FALSE
13	53	Control_Exposed	12	FALSE
13	53	Control_Exposed	12	FALSE
13	53	Control_Exposed	24	FALSE
13	53	Control_Exposed	72	FALSE
14	54	Control_Exposed	1	FALSE
14	54	Control_Exposed	12	FALSE
14	54	Control_Exposed	12	FALSE
14	54	Control_Exposed	24	FALSE
14	54	Control_Exposed	72	FALSE
15	55	Control_Exposed	1	FALSE
15	55	Control_Exposed	12	TRUE
15	55	Control_Exposed	12	FALSE
15	55	Control_Exposed	24	TRUE
15	55	Control_Exposed	72	TRUE
16	56	Control_Exposed	1	FALSE
16	56	Control_Exposed	12	FALSE
16	56	Control_Exposed	12	FALSE
16	56	Control_Exposed	24	FALSE
16	56	Control_Exposed	72	FALSE
17	57	Control_Exposed	1	FALSE
17	57	Control_Exposed	12	FALSE
17	57	Control_Exposed	12	FALSE
17	57	Control_Exposed	24	FALSE
17	57	Control_Exposed	72	FALSE
18	58	Control_Exposed	1	TRUE
18	58	Control_Exposed	12	TRUE
18	58	Control_Exposed	12	TRUE
18	58	Control_Exposed	24	TRUE
18	58	Control_Exposed	72	TRUE
19	59	Control_Exposed	1	TRUE
19	59	Control_Exposed	12	TRUE
19	59	Control_Exposed	12	TRUE
19	59	Control_Exposed	24	TRUE
19	59	Control_Exposed	72	TRUE
20	60	Control_Exposed	1	FALSE
20	60	Control_Exposed	12	FALSE
20	60	Control_Exposed	12	FALSE
20	60	Control_Exposed	24	FALSE
20	60	Control_Exposed	72	FALSE
1	61	Exposed_Control	1	TRUE
1	61	Exposed_Control	12	TRUE
1	61	Exposed_Control	12	TRUE
1	61	Exposed_Control	24	TRUE
1	61	Exposed_Control	72	TRUE
2	62	Exposed_Control	1	TRUE
2	62	Exposed_Control	12	FALSE
2	62	Exposed_Control	12	FALSE
2	62	Exposed_Control	24	FALSE
2	62	Exposed_Control	72	TRUE
3	63	Exposed_Control	1	FALSE
3	63	Exposed_Control	12	FALSE
3	63	Exposed_Control	12	FALSE
3	63	Exposed_Control	24	FALSE
3	63	Exposed_Control	72	FALSE
4	64	Exposed_Control	1	FALSE
4	64	Exposed_Control	12	FALSE
4	64	Exposed_Control	12	FALSE
4	64	Exposed_Control	24	FALSE
4	64	Exposed_Control	72	FALSE
5	65	Exposed_Control	1	FALSE
5	65	Exposed_Control	12	TRUE
5	65	Exposed_Control	12	TRUE
5	65	Exposed_Control	24	TRUE
5	65	Exposed_Control	72	TRUE
6	66	Exposed_Control	1	FALSE
6	66	Exposed_Control	12	TRUE
6	66	Exposed_Control	12	TRUE
6	66	Exposed_Control	24	TRUE
6	66	Exposed_Control	72	TRUE
7	67	Exposed_Control	1	TRUE
7	67	Exposed_Control	12	TRUE
7	67	Exposed_Control	12	TRUE
7	67	Exposed_Control	24	TRUE
7	67	Exposed_Control	72	TRUE
8	68	Exposed_Control	1	FALSE
8	68	Exposed_Control	12	FALSE
8	68	Exposed_Control	12	FALSE
8	68	Exposed_Control	24	FALSE
8	68	Exposed_Control	72	FALSE
9	69	Exposed_Control	1	FALSE
9	69	Exposed_Control	12	FALSE
9	69	Exposed_Control	12	FALSE
9	69	Exposed_Control	24	FALSE
9	69	Exposed_Control	72	FALSE
10	70	Exposed_Control	1	FALSE
10	70	Exposed_Control	12	TRUE
10	70	Exposed_Control	12	TRUE
10	70	Exposed_Control	24	TRUE
10	70	Exposed_Control	72	TRUE
11	71	Exposed_Control	1	TRUE
11	71	Exposed_Control	12	FALSE
11	71	Exposed_Control	12	FALSE
11	71	Exposed_Control	24	FALSE
11	71	Exposed_Control	72	TRUE
12	72	Exposed_Control	1	FALSE
12	72	Exposed_Control	12	TRUE
12	72	Exposed_Control	12	TRUE
12	72	Exposed_Control	24	TRUE
12	72	Exposed_Control	72	TRUE
13	73	Exposed_Control	1	TRUE
13	73	Exposed_Control	12	TRUE
13	73	Exposed_Control	12	TRUE
13	73	Exposed_Control	24	TRUE
13	73	Exposed_Control	72	TRUE
14	74	Exposed_Control	1	TRUE
14	74	Exposed_Control	12	TRUE
14	74	Exposed_Control	12	TRUE
14	74	Exposed_Control	24	TRUE
14	74	Exposed_Control	72	TRUE
15	75	Exposed_Control	1	TRUE
15	75	Exposed_Control	12	FALSE
15	75	Exposed_Control	12	FALSE
15	75	Exposed_Control	24	FALSE
15	75	Exposed_Control	72	FALSE
16	76	Exposed_Control	1	FALSE
16	76	Exposed_Control	12	FALSE
16	76	Exposed_Control	12	FALSE
16	76	Exposed_Control	24	FALSE
16	76	Exposed_Control	72	FALSE
17	77	Exposed_Control	1	FALSE
17	77	Exposed_Control	12	TRUE
17	77	Exposed_Control	12	TRUE
17	77	Exposed_Control	24	TRUE
17	77	Exposed_Control	72	TRUE
18	78	Exposed_Control	1	TRUE
18	78	Exposed_Control	12	TRUE
18	78	Exposed_Control	12	TRUE
18	78	Exposed_Control	24	TRUE
18	78	Exposed_Control	72	TRUE
19	79	Exposed_Control	1	TRUE
19	79	Exposed_Control	12	TRUE
19	79	Exposed_Control	12	TRUE
19	79	Exposed_Control	24	TRUE
19	79	Exposed_Control	72	TRUE
20	80	Exposed_Control	1	TRUE
20	80	Exposed_Control	12	TRUE
20	80	Exposed_Control	12	TRUE
20	80	Exposed_Control	24	TRUE
20	80	Exposed_Control	72	TRUE
