# Supplementary material for: Co-founding ant queens prevent disease by performing prophylactic undertaking behaviour
Source: BMC Evol Biol. 2017 Oct 13;17:219. doi: 10.1186/s12862-017-1062-4 (PMC5639488; doi:10.1186/s12862-017-1062-4)
Supplement: Supplementary file 2 — Behavioural comparison dataset. Data arising from experiment 2, comparing the undertaking behaviours of Lasius niger queens performed toward infected and non-infected corpses. (XLS 41 kb) [file 12862_2017_1062_MOESM2_ESM.xls]

## Sheet: Sheet1
replicate	treatment	nest	bitten	bitten.day	buried	buried.day	removed	removal.day	day.treated.queen.death
1	control	closed	FALSE	NA	FALSE	NA	NA	NA	10
2	control	closed	TRUE	6	TRUE	6	NA	NA	4
4	control	closed	FALSE	NA	FALSE	NA	NA	NA	6
6	control	closed	TRUE	6	TRUE	6	NA	NA	5
7	control	closed	FALSE	NA	FALSE	NA	NA	NA	7
8	control	closed	TRUE	16	FALSE	NA	NA	NA	12
11	control	closed	TRUE	8	TRUE	10	NA	NA	6
14	control	closed	TRUE	7	TRUE	7	NA	NA	6
15	control	closed	TRUE	7	FALSE	NA	NA	NA	6
16	control	closed	TRUE	12	TRUE	16	NA	NA	11
17	control	closed	FALSE	NA	TRUE	12	NA	NA	11
18	control	closed	TRUE	7	FALSE	NA	NA	NA	6
20	control	closed	TRUE	7	FALSE	NA	NA	NA	6
21	control	closed	TRUE	7	TRUE	8	NA	NA	6
22	control	closed	TRUE	6	TRUE	7	NA	NA	5
24	control	closed	TRUE	8	FALSE	NA	NA	NA	7
26	control	closed	FALSE	NA	FALSE	NA	NA	NA	6
27	control	closed	TRUE	7	TRUE	16	NA	NA	6
28	control	closed	TRUE	NA	FALSE	NA	NA	NA	6
29	control	closed	TRUE	6	TRUE	6	NA	NA	5
30	control	closed	TRUE	6	TRUE	6	NA	NA	5
32	control	closed	TRUE	8	TRUE	8	NA	NA	7
34	control	closed	TRUE	9	TRUE	9	NA	NA	8
35	control	closed	TRUE	NA	TRUE	NA	NA	NA	8
1	exposed	closed	TRUE	16	TRUE	16	NA	NA	10
2	exposed	closed	FALSE	NA	TRUE	NA	NA	NA	4
4	exposed	closed	TRUE	6	FALSE	NA	NA	NA	6
6	exposed	closed	FALSE	NA	FALSE	NA	NA	NA	5
7	exposed	closed	FALSE	NA	FALSE	NA	NA	NA	7
11	exposed	closed	TRUE	7	TRUE	NA	NA	NA	6
14	exposed	closed	TRUE	7	TRUE	6	NA	NA	6
15	exposed	closed	TRUE	8	TRUE	11	NA	NA	6
16	exposed	closed	TRUE	11	TRUE	16	NA	NA	11
17	exposed	closed	TRUE	12	TRUE	12	NA	NA	11
18	exposed	closed	FALSE	NA	FALSE	NA	NA	NA	6
20	exposed	closed	TRUE	7	TRUE	7	NA	NA	6
21	exposed	closed	FALSE	NA	TRUE	8	NA	NA	6
22	exposed	closed	FALSE	NA	FALSE	NA	NA	NA	5
24	exposed	closed	TRUE	8	TRUE	10	NA	NA	7
26	exposed	closed	TRUE	7	TRUE	6	NA	NA	6
27	exposed	closed	FALSE	NA	FALSE	NA	NA	NA	6
28	exposed	closed	TRUE	7	TRUE	NA	NA	NA	6
29	exposed	closed	TRUE	5	FALSE	NA	NA	NA	5
30	exposed	closed	TRUE	6	TRUE	6	NA	NA	NA
32	exposed	closed	TRUE	8	TRUE	8	NA	NA	7
34	exposed	closed	TRUE	12	FALSE	NA	NA	NA	8
35	exposed	closed	TRUE	10	TRUE	NA	NA	NA	8
1	control	open	TRUE	6	FALSE	NA	Removed	6	5
2	control	open	FALSE	NA	FALSE	NA	Present	NA	10
3	control	open	TRUE	7	TRUE	7	Present	NA	6
4	control	open	FALSE	NA	FALSE	NA	Removed	14	9
5	control	open	FALSE	NA	FALSE	NA	Removed	5	4
7	control	open	FALSE	NA	FALSE	NA	Removed	5	4
8	control	open	FALSE	NA	TRUE	7	Present	NA	6
10	control	open	FALSE	NA	TRUE	8	Removed	8	7
11	control	open	FALSE	NA	FALSE	NA	Removed	6	5
16	control	open	FALSE	NA	FALSE	NA	Removed	8	6
18	control	open	FALSE	NA	FALSE	NA	Removed	9	6
20	control	open	TRUE	9	FALSE	NA	Removed	7	6
21	control	open	FALSE	NA	TRUE	9	Removed	8	6
22	control	open	FALSE	NA	FALSE	NA	Removed	7	6
23	control	open	FALSE	NA	FALSE	NA	Removed	7	6
24	control	open	FALSE	NA	FALSE	NA	Removed	7	6
27	control	open	FALSE	NA	FALSE	NA	Removed	5	4
30	control	open	TRUE	10	FALSE	NA	Removed	6	5
31	control	open	FALSE	NA	FALSE	NA	Removed	9	6
32	control	open	TRUE	NA	TRUE	9	Present	NA	6
33	control	open	TRUE	NA	FALSE	NA	Removed	7	6
1	exposed	open	FALSE	NA	FALSE	NA	Removed	5	5
2	exposed	open	FALSE	NA	FALSE	NA	Present	NA	10
4	exposed	open	FALSE	NA	FALSE	NA	Removed	8	6
5	exposed	open	FALSE	NA	FALSE	NA	Removed	5	4
7	exposed	open	FALSE	NA	FALSE	NA	Removed	9	9
8	exposed	open	TRUE	7	FALSE	NA	Removed	7	6
9	exposed	open	FALSE	NA	FALSE	NA	Removed	7	6
10	exposed	open	FALSE	NA	FALSE	NA	Removed	7	7
11	exposed	open	FALSE	NA	FALSE	NA	Removed	6	5
14	exposed	open	FALSE	NA	FALSE	NA	Removed	NA	NA
16	exposed	open	FALSE	NA	TRUE	7	Present	NA	6
18	exposed	open	TRUE	7	TRUE	6	Removed	7	NA
20	exposed	open	TRUE	7	FALSE	NA	Present	NA	6
21	exposed	open	FALSE	NA	FALSE	NA	Removed	8	6
22	exposed	open	FALSE	NA	TRUE	8	Present	NA	6
24	exposed	open	FALSE	NA	FALSE	NA	Removed	6	6
27	exposed	open	FALSE	NA	FALSE	NA	Present	NA	3
28	exposed	open	FALSE	NA	FALSE	NA	Removed	16	6
29	exposed	open	FALSE	NA	FALSE	NA	Removed	5	5
30	exposed	open	FALSE	NA	FALSE	NA	Present	NA	NA
31	exposed	open	FALSE	NA	FALSE	NA	Removed	6	6
32	exposed	open	FALSE	NA	FALSE	NA	Removed	6	6
33	exposed	open	FALSE	NA	FALSE	NA	Removed	9	6
35	exposed	open	FALSE	NA	FALSE	NA	Removed	7	6
