# Supplementary material for: Co-founding ant queens prevent disease by performing prophylactic undertaking behaviour
Source: BMC Evol Biol. 2017 Oct 13;17:219. doi: 10.1186/s12862-017-1062-4 (PMC5639488; doi:10.1186/s12862-017-1062-4)
Supplement: Supplementary file 3 — Fungal outgrowth and behavioural onset dataset. Data arising from experiment 2, showing the day of fungal outgrowth of Metarhizium from corpses and the onset of undertaking behaviours performed by Lasius niger queens. (XLS 23 kb) [file 12862_2017_1062_MOESM3_ESM.xls]

## Sheet: Biting
replicate	queen	bitten.day	sporulation.day
1	closed	7	14
2	closed	7	11
3	closed	8	10
4	closed	11	17
5	closed	12	16
6	closed	7	10
7	closed	8	14
8	closed	7	9
10	closed	5	11
11	closed	6	9
12	closed	8	10
13	closed	10	14
15	closed	16	18
16	closed	6	10
14	open	7	9

## Sheet: Buried
replicate	queen	buried.day	sporulation.day
1	closed	8	10
2	closed	16	18
3	closed	6	11
4	closed	11	10
5	closed	16	17
6	closed	12	16
7	closed	7	10
8	closed	10	14
9	closed	6	9
10	closed	6	9
11	closed	8	10
12	open	7	8
13	open	8	8

## Sheet: Removal
replicate	queen	removal.day	sporulation.day
1	open	5	8
2	open	8	8
3	open	5	7
4	open	9	12
5	open	7	9
6	open	7	11
7	open	6	8
8	open	8	10
9	open	6	9
10	open	16	9
11	open	5	8
12	open	6	9
13	open	6	8
14	open	9	9
15	open	7	9
16	open	7	9
17	open	7	8
