# Supplementary material for: Co-founding ant queens prevent disease by performing prophylactic undertaking behaviour
Source: BMC Evol Biol. 2017 Oct 13;17:219. doi: 10.1186/s12862-017-1062-4 (PMC5639488; doi:10.1186/s12862-017-1062-4)
Supplement: Supplementary file 4 — Effect of undertaking dataset. Data arising from experiment 2, testing the effect of undertaking behaviours performed by Lasius niger queens on disease transmission from corpses and queen survival. (XLS 50 kb) [file 12862_2017_1062_MOESM4_ESM.xls]

## Sheet: Biting
replicate	nest	bitten	biting.day	day.treated.queen.death	untreated.survival
1	closed	TRUE	16	10	alive
2	closed	FALSE	NA	4	alive
3	closed	TRUE	6	6	dead
4	closed	FALSE	NA	5	dead
5	closed	FALSE	NA	7	dead
6	closed	TRUE	7	6	dead
7	closed	TRUE	7	6	alive
8	closed	TRUE	8	6	dead
9	closed	TRUE	11	11	alive
10	closed	TRUE	12	11	alive
11	closed	FALSE	NA	6	alive
12	closed	TRUE	7	6	alive
13	closed	FALSE	NA	6	dead
14	closed	FALSE	NA	5	dead
15	closed	TRUE	8	7	alive
16	closed	TRUE	7	6	alive
17	closed	FALSE	NA	6	dead
18	closed	TRUE	7	6	alive
19	closed	TRUE	5	5	alive
20	closed	TRUE	6	NA	dead
21	closed	TRUE	8	7	alive
22	closed	TRUE	12	8	dead
23	closed	TRUE	10	8	alive
24	open	FALSE	NA	10	dead
25	open	FALSE	NA	6	alive
26	open	TRUE	7	6	alive
27	open	FALSE	NA	6	dead
28	open	FALSE	NA	3	dead
29	open	FALSE	NA	NA	dead

## Sheet: Burial
replicate	nest	buried	buried.day	day.treated.queen.death	untreated.survival
1	closed	TRUE	16	10	alive
2	closed	TRUE	NA	4	alive
3	closed	FALSE	NA	6	dead
4	closed	FALSE	NA	5	dead
5	closed	FALSE	NA	7	dead
6	closed	TRUE	NA	6	dead
7	closed	TRUE	6	6	alive
8	closed	TRUE	11	6	dead
9	closed	TRUE	16	11	alive
10	closed	TRUE	12	11	alive
11	closed	FALSE	NA	6	alive
12	closed	TRUE	7	6	alive
13	closed	TRUE	8	6	dead
14	closed	FALSE	NA	5	dead
15	closed	TRUE	10	7	alive
16	closed	TRUE	6	6	alive
17	closed	FALSE	NA	6	dead
18	closed	TRUE	NA	6	alive
19	closed	FALSE	NA	5	alive
20	closed	TRUE	6	NA	dead
21	closed	TRUE	8	7	alive
22	closed	FALSE	NA	8	dead
23	closed	TRUE	NA	8	alive
24	open	FALSE	NA	10	dead
25	open	TRUE	7	6	alive
26	open	FALSE	NA	6	alive
27	open	TRUE	8	6	dead
28	open	FALSE	NA	3	dead
29	open	FALSE	NA	NA	dead

## Sheet: Removal
replicate	queen	removed	removed.day	day.treated.queen.death	untreated.survival
1	open	TRUE	5	5	alive
2	open	FALSE	NA	10	dead
3	open	TRUE	8	6	dead
4	open	TRUE	5	4	dead
5	open	TRUE	9	9	dead
6	open	TRUE	7	6	alive
7	open	TRUE	7	6	dead
8	open	TRUE	7	7	alive
9	open	TRUE	6	5	alive
10	open	TRUE	NA	NA	alive
11	open	FALSE	NA	6	alive
12	open	TRUE	7	NA	alive
13	open	FALSE	NA	6	alive
14	open	TRUE	8	6	dead
15	open	FALSE	NA	6	dead
16	open	TRUE	6	6	dead
17	open	FALSE	NA	3	dead
18	open	TRUE	16	6	dead
19	open	TRUE	5	5	alive
20	open	FALSE	NA	NA	dead
21	open	TRUE	6	6	alive
22	open	TRUE	6	6	alive
23	open	TRUE	9	6	alive
24	open	TRUE	7	6	alive
